# Supplementary material for: Annotation of suprachromosomal families reveals uncommon types of alpha satellite organization in pericentromeric regions of hg38 human genome assembly
Source: Genom Data. 2015 Jun 5;5:139–46. doi: 10.1016/j.gdata.2015.05.035 (PMC4496801; doi:10.1016/j.gdata.2015.05.035)
Supplement: Supplementary Table S1 [file mmc2.xlsx]

## Sheet: GJ_hg38
#	Chrom	ChromStart	ChromEnd	Name	Link	Size (bp)	SF	State	Duplicate #	Comment
1	chr1	122026459	122224535	GJ211836.1	GJ211836.1	198076	3
2	chr1	122224635	122503147	GJ211837.1	GJ211837.1	278512	3
3	chr1	124785532	124849129	GJ211855.1	GJ211855.1	63597	3
4	chr1	124849229	124932724	GJ211857.1	GJ211857.1	83495	3
5	chr1	122503247	124785432	GJ212202.1	GJ212202.1	2282185	1	live	5; 18; 75
6	chr2	92188145	94090557	GJ211860.1	GJ211860.1	1902412	2	live
7	chr3	90772458	91233586	GJ211866.1	GJ211866.1	461128	1,5
8	chr3	91233686	91247622	GJ211867.1	GJ211867.1	13936	1,5
9	chr3	91553419	93655574	GJ211871.1	GJ211871.1	2102155	1	live
10	chr4	49712061	51743951	GJ211881.1	GJ211881.1	2031890	2	live
11	chr5	46485900	46569062	GJ211882.1	GJ211882.1	83162	5			Was replaced with a corrected version
12	chr5	46569162	46796725	GJ211883.1	GJ211883.1	227563	5
13	chr5	46796825	47061288	GJ211884.1	GJ211884.1	264463	5
14	chr5	47106994	47153339	GJ211886.1	GJ211886.1	46345	5
15	chr5	47153439	47296069	GJ211887.1	GJ211887.1	142630	1
16	chr5	49667531	49721203	GJ211904.2	GJ211904.2	53672	5		16; 73
17	chr5	49721303	50059807	GJ211906.2	GJ211906.2	338504	5		17; 74
18	chr5	47309184	49591369	GJ212203.1	GJ212203.1	2282185	1	live	5; 18; 75
19	chr6	58553888	59829934	GJ211907.1	GJ211907.1	1276046	1	live
20	chr7	58169653	60828234	GJ211908.1	GJ211908.1	2658581	1	live
21	chr7	61377788	61528020	GJ212194.1	GJ212194.1	150232	5
22	chr8	44033744	45877265	GJ211909.1	GJ211909.1	1843521	2	live
23	chr9	43389635	45518558	GJ211929.1	GJ211929.1	2128923	2	live
24	chr10	39686682	39935900	GJ211930.1	GJ211930.1	249218	1
25	chr10	39936000	41497440	GJ211932.1	GJ211932.1	1561440	1	live
26	chr10	41497540	41545720	GJ211933.1	GJ211933.1	48180	1
27	chr10	41545820	41593521	GJ211936.1	GJ211936.1	47701	1
28	chr11	51078348	51090317	GJ211938.1	GJ211938.1	11969	5
29	chr11	51090417	54342399	GJ211943.1	GJ211943.1	3251982	3	live
30	chr11	54342499	54425074	GJ211948.1	GJ211948.1	82575	3
31	chr12	34769407	34816611	GJ211949.1	GJ211949.1	47204	1
32	chr12	34835295	37185252	GJ211954.1	GJ211954.1	2349957	1	live
33	chr13	16000000	16022537	GJ211955.2	GJ211955.2	22537	4+		33; 46; 82; 95
34	chr13	16022637	16110659	GJ211961.2	GJ211961.2	88022	4+		34; 47;83; 96
35	chr13	16110759	16164892	GJ211962.2	GJ211962.2	54133	4+		35; 48; 84; 97
36	chr13	16164992	16228527	GJ211963.2	GJ211963.2	63535	4+		36; 49; 85; 98	Was replaced with a corrected version
37	chr13	16228627	16249297	GJ211965.2	GJ211965.2	20670	5		37; 50; 86; 99
38	chr13	16249397	16256067	GJ211967.2	GJ211967.2	6670	4+		38; 51; 87; 100
39	chr13	16256167	16259412	GJ211968.2	GJ211968.2	3245	4+		39; 52; 88; 101
40	chr13	16259512	16282073	GJ211969.2	GJ211969.2	22561	4+		40; 53; 89; 102
41	chr13	16282173	17416384	GJ211972.2	GJ211972.2	1134211	2	live	41; 54; 90; 103
42	chr13	17417364	17418562	GJ211986.2	GJ211986.2	1198	4+		42; 55; 93; 104
43	chr13	17418662	18051248	GJ211991.2	GJ211991.2	632586	2	live	43; 56; 94; 105
44	chr13	17416484	17416824	GJ212205.1	GJ212205.1	340	1		44; 57; 91; 106
45	chr13	17416924	17417264	GJ212206.1	GJ212206.1	340	1		45; 58; 92; 107
46	chr14	16000000	16022537	GJ211992.2	GJ211992.2	22537	4+		33; 46; 82; 95
47	chr14	16140627	16228649	GJ211998.2	GJ211998.2	88022	4+		34; 47;83; 96
48	chr14	16228749	16282882	GJ211999.2	GJ211999.2	54133	4+		35; 48; 84; 97
49	chr14	16282982	16346517	GJ212000.2	GJ212000.2	63535	4+		36; 49; 85; 98	Was replaced with a corrected version
50	chr14	16346617	16367287	GJ212002.2	GJ212002.2	20670	5		37; 50; 86; 99
51	chr14	16367387	16374057	GJ212004.2	GJ212004.2	6670	4+		38; 51; 87; 100
52	chr14	16374157	16377402	GJ212005.2	GJ212005.2	3245	4+		39; 52; 88; 101
53	chr14	16377502	16400063	GJ212006.2	GJ212006.2	22561	4+		40; 53; 89; 102
54	chr14	16404448	17538659	GJ212009.2	GJ212009.2	1134211	2	live	41; 54; 90; 103
55	chr14	17539639	17540837	GJ212023.2	GJ212023.2	1198	4+		42; 55; 93; 104
56	chr14	17540937	18173523	GJ212028.2	GJ212028.2	632586	2	live	43; 56; 94; 105
57	chr14	17538759	17539099	GJ212210.1	GJ212210.1	340	1		44; 57; 91; 106
58	chr14	17539199	17539539	GJ212211.1	GJ212211.1	340	1		45; 58; 92; 107
59	chr15	17083673	17498951	GJ212036.1	GJ212036.1	415278	4+
60	chr15	17499051	18355008	GJ212042.1	GJ212042.1	855957	4+
61	chr15	18355108	19725254	GJ212045.1	GJ212045.1	1370146	2	live
62	chr16	36311158	36334460	GJ212046.1	GJ212046.1	23302	2
63	chr16	36337666	38265669	GJ212051.1	GJ212051.1	1928003	1	live
64	chr17	22813679	23194918	GJ212053.1	GJ212053.1	381239	3
65	chr17	23195018	26566633	GJ212054.1	GJ212054.1	3371615	3	live		Was replaced with a corrected version
66	chr17	26566733	26616164	GJ212055.1	GJ212055.1	49431	3
67	chr18	15460899	15780377	GJ212060.1	GJ212060.1	319478	2
68	chr18	15797855	20561439	GJ212062.1	GJ212062.1	4763584	2	live
69	chr18	20603247	20696289	GJ212066.1	GJ212066.1	93042	2
70	chr18	20696389	20736025	GJ212067.1	GJ212067.1	39636	2
71	chr18	20736125	20813083	GJ212069.1	GJ212069.1	76958	2
72	chr18	20839797	20861206	GJ212071.1	GJ212071.1	21409	2			Was replaced with a corrected version
73	chr19	24498980	24552652	GJ212072.2	GJ212072.2	53672	5		16; 73
74	chr19	24552752	24891256	GJ212077.2	GJ212077.2	338504	5		17; 74
75	chr19	24908689	27190874	GJ212201.1	GJ212201.1	2282185	1	live	5; 18; 75
76	chr20	26436232	26586955	GJ212091.1	GJ212091.1	150723	2
77	chr20	26608145	28494539	GJ212093.1	GJ212093.1	1886394	2	live
78	chr20	28508997	28556953	GJ212095.1	GJ212095.1	47956	2,5
79	chr20	28648108	28728874	GJ212105.1	GJ212105.1	80766	4+
80	chr20	29125793	29204668	GJ212107.1	GJ212107.1	78875	4+			Was replaced with a corrected version
81	chr20	29917404	30038348	GJ212117.1	GJ212117.1	120944	5
82	chr21	10864560	10887097	GJ212118.2	GJ212118.2	22537	4+		33; 46; 82; 95
83	chr21	10887197	10975219	GJ212124.2	GJ212124.2	88022	4+		34; 47;83; 96
84	chr21	10975319	11029452	GJ212125.2	GJ212125.2	54133	4+		35; 48; 84; 97
85	chr21	11029552	11093087	GJ212126.2	GJ212126.2	63535	4+		36; 49; 85; 98	Was replaced with a corrected version
86	chr21	11093187	11113857	GJ212128.2	GJ212128.2	20670	5		37; 50; 86; 99
87	chr21	11113957	11120627	GJ212130.2	GJ212130.2	6670	4+		38; 51; 87; 100
88	chr21	11120727	11123972	GJ212131.2	GJ212131.2	3245	4+		39; 52; 88; 101
89	chr21	11124072	11146633	GJ212132.2	GJ212132.2	22561	4+		40; 53; 89; 102
90	chr21	11146733	12280944	GJ212135.2	GJ212135.2	1134211	2	live	41; 54; 90; 103
91	chr21	12281044	12281384	GJ212204.1	GJ212204.1	340	1		44; 57; 91; 106
92	chr21	12281484	12281824	GJ212207.1	GJ212207.1	340	1		45; 58; 92; 107
93	chr21	12281924	12283122	GJ212149.2	GJ212149.2	1198	4+		42; 55; 93; 104
94	chr21	12283222	12915808	GJ212154.2	GJ212154.2	632586	2	live	43; 56; 94; 105
95	chr22	12954788	12977325	GJ212155.2	GJ212155.2	22537	4+		33; 46; 82; 95
96	chr22	13021422	13109444	GJ212161.2	GJ212161.2	88022	4+		34; 47;83; 96
97	chr22	13109544	13163677	GJ212162.2	GJ212162.2	54133	4+		35; 48; 84; 97
98	chr22	13163777	13227312	GJ212163.2	GJ212163.2	63535	4+		36; 49; 85; 98	Was replaced with a corrected version
99	chr22	13227412	13248082	GJ212165.2	GJ212165.2	20670	5		37; 50; 86; 99
100	chr22	13248182	13254852	GJ212167.2	GJ212167.2	6670	4+		38; 51; 87; 100
101	chr22	13254952	13258197	GJ212168.2	GJ212168.2	3245	4+		39; 52; 88; 101
102	chr22	13258297	13280858	GJ212169.2	GJ212169.2	22561	4+		40; 53; 89; 102
103	chr22	13285243	14419454	GJ212172.2	GJ212172.2	1134211	2	live	41; 54; 90; 103
104	chr22	14420434	14421632	GJ212186.2	GJ212186.2	1198	4+		42; 55; 93; 104
105	chr22	14421732	15054318	GJ212191.2	GJ212191.2	632586	2	live	43; 56; 94; 105
106	chr22	14419554	14419894	GJ212208.1	GJ212208.1	340	1		44; 57; 91; 106
107	chr22	14419994	14420334	GJ212209.1	GJ212209.1	340	1		45; 58; 92; 107
108	chrX	58605579	62412542	GJ212192.1	GJ212192.1	3806963	3	live
109	chrY	10316944	10544039	GJ212193.1	GJ212193.1	227095	4+	live
